# Supplementary material for: Alterations in Plasma Lipid Profile before and after Surgical Removal of Soft Tissue Sarcoma
Source: Metabolites. 2024 Apr 25;14(5):250. doi: 10.3390/metabo14050250 (PMC11123356; doi:10.3390/metabo14050250)
Supplement: Supplementary file 1 [file metabolites-14-00250-s001.zip]

Archive with 1 entries (1 files):
- metabolites-2947583-supplementary.pdf
